# Supplementary material for: The Cultivation of Halophilic Microalgae Shapes the Structure of Their Prokaryotic Assemblages
Source: Microorganisms. 2024 Sep 26;12(10):1947. doi: 10.3390/microorganisms12101947 (PMC11509377; doi:10.3390/microorganisms12101947)
Supplement: Supplementary file 1 [file microorganisms-12-01947-s001.zip]

Archive with 1 entries (1 files):
- microorganisms-3208837-supplementary.docx
